# Supplementary material for: Mechanisms of nucleic acid degradation and high hydrostatic pressure tolerance of a novel deep-sea wall-less bacterium
Source: mBio. 2023 Aug 8;14(4):e00958-23. doi: 10.1128/mbio.00958-23 (PMC10470597; doi:10.1128/mbio.00958-23)
Supplement: Supplemental Data Sets — Data Sets S1 and S2. [file mbio.00958-23-s0003.xlsx]

## Sheet: Supplementary Dataset 1
Supplementary Dataset 1. Genomic characteristics in some wall-less and Firmicutes representatives.
Strain name	Genome GenBank accession	Genome size (Mbp)	G/C	Gene number
Hujiaoplasma nucleasis zrk29		1.81	30.7	1741
Xianfuyuplasma coldseepsis zrk13		1.96	38.2	1915
Turicibacter sanguinis PC909		2.95	34.1	2869
Haloplasma contractile SSD-17B		3.4	32.3	3042
Hominis group
Mycoplasma arginini HAZ145_1	AP014657	0.68	26.4	623
Mycoplasma capricolum subsp. capricolum ATCC 27343	CP000123	1.01	23.8	887
Mycoplasma hominis ATCC 23114	FP236530	0.67	27.1	599
Mycoplasma hyopneumoniae 168-L	CP003131	0.92	28.5	743
Mycoplasma hyorhinis SK76	CP003914.1	0.84	25.9	751
Mycoplasma mycoides subsp. mycoides SC str. Gladysdale	BX293980	1.21	24	1158
Mycoplasma leachii PG50	FR668087	1.02	23.7	906
Mycoplasma pulmonis UAB CTIP	AL445566	0.96	26.6	789
Mycoplasma synoviae ATCC 25204	CP011096	0.85	28.3	759
Mycoplasma agalactiae PG2	CU179680	0.88	29.7	770
Mycoplasma arthritidis 158L3-1	CP001047	0.82	30.7	664
Mycoplasma bovigenitalium HAZ596	AP017902	0.85	29.1	742
Mycoplasma californicum HAZ160_1	CP007521	0.79	30.8	676
Mycoplasma fermentans M64	CP002458	1.12	26.9	1014
Mycoplasma mobile 163K	AE017308	0.78	25	688
Mycoplasma neurolyticum NCTC10166	LR214951	0.98	23.2	824
Mycoplasma orale ATCC 23714	GCA_000420105	0.71	25.4	635
Mycoplasma putrefaciens KS1	CP003021	0.83	26.9	719
Mycoplasma flocculare ATCC 27399	CP007585	0.78	29	625
Mycoplasma bovis PG45	CP002188	1	29.3	881
Mycoplasma bovirhinis NCTC10118	LR214972	0.9	27.6	758
Mycoplasma canadense HAZ360_1	AP014631	0.69	24.3	587
Mycoplasma canis PG 14	CP014281	0.9	27.2	701
Mycoplasma hyosynoviae ATCC 25591	GCA_004365165	0.87	26.9	709
Mycoplasma meleagridis NCTC10153	LR215042	0.64	26.1	560
Mycoplasma ovipneumoniae NM2010	GCA_000753815	1.08	29.3	761
Mycoplasma felis Myco-2	AP022325	0.84	24.7	755
Mycoplasma conjunctivae HRC/581T	FM864216	0.85	28.6	700
Mycoplasma bovoculi M165/69	CP007154	0.76	28.2	625
Mycoplasma alkalescens NCTC10135	LS991949	0.82	25.7	696
Mycoplasma pullorum B359_6	CP017813	1.01	29.1	824
Mycoplasma crocodyli MP145	CP001991	0.93	27	796
Mycoplasma yeatsii GM274B	CP007520	0.9	25.7	792
Mycoplasma edwardii NCTC10132	LS991951	0.83	27.8	702
Mycoplasma gallopavonis NCTC10186	LR215031	0.58	27.7	481
Mycoplasma dispar ATCC 27140	CP007229	1.08	29	787
Mycoplasma anseris ATCC 49234	CP030140	0.75	26.4	656
Mycoplasma cloacale NCTC 10199	CP030103	0.66	27	598
Mycoplasma columbinasale NCTC10184	LR215043	0.85	33.7	661
Mycoplasma columbinum NCTC10178	LR215041	0.77	26.9	653
Mycoplasma maculosum NCTC10168	LR215037	0.91	24.1	767
Mycoplasma phocicerebrale 1049	CP033058	0.74	25	656
Mycoplasma phocirhinis 852	CP034841	0.87	27.5	726
Mycoplasma phocidae 105	CP029295	0.81	27.1	664
Mycoplasma anatis 1340	GCA_000221305	0.93	26.6	829
Mycoplasma citelli NCTC10181	LR215036	1.24	27.1	941
Mycoplasma columborale ATCC 29258	GCA_000701845	0.91	29.2	770
Mycoplasma cynos C142	HF559394	1	25.7	806
Mycoplasma glycophilum ATCC 35277	GCA_000687855	0.89	28.5	706
Mycoplasma nasistruthionis 2F1A	CP040825	0.8	29	655
Mycoplasma anserisalpingitidis MYCAV93	CP041663	0.92	26.7	774
Mycoplasma struthionis 237IA	CP034044	0.74	26.2	685
Pneumoniae group
Mycoplasma genitalium G37	L43967	0.58	31.7	564
Mycoplasma pneumoniae FH	CP010546	0.82	40	767
Mycoplasma iowae 695	CP033512	1.2	24.5	980
Mycoplasma penetrans HF-2	BA000026	1.36	25.7	1062
Mycoplasma haemofelis str. Langford 1	FR773153	1.15	38.9	1559
Mycoplasma gallinaceum NCTC10183	LR214950	1.07	28.7	833
Mycoplasma suis str. Illinois	CP002525	0.74	31.1	877
Mycoplasma wenyonii str. Massachusetts	CP003703	0.65	33.9	729
Mycoplasma haemocanis str. Illinois	CP003199	0.92	35.3	1182
Mycoplasma parvum str. Indiana	CP006771	0.56	27	580
Ureaplasma urealyticum serovar 10 str. ATCC 33699	CP001184	0.87	25.8	696
Ureaplasma parvum serovar 3 str. ATCC 27815	CP000942	0.75	25.5	645
Spiroplasma group
Entomoplasma freundtii BARC 318	CP024962	0.84	34.6	739
Entomoplasma melaleucae ATCC 49191	GCA_000685885	0.82	26.5	898
Entomoplasma luminosum ATCC 49195	GCA_000526855	1.02	29.8	918
Entomoplasma somnilux PYAN-1	CP024965	0.87	28	759
Mesoplasma entomophilum TAC	CP024411	0.85	27.2	761
Mesoplasma florum W37	AE017263	0.79	27	724
Mesoplasma coleopterae BARC 781	CP022511	0.8	27.2	729
Mesoplasma syrphidae YJS	CP025257	0.91	30.1	788
Mesoplasma tabanidae BARC 857	CP024969	0.85	26.9	773
Mesoplasma chauliocola CHPA-2	CP023173	0.85	27	777
Mesoplasma lactucae ATCC 49193	CP023668	0.84	29.8	737
Spiroplasma citri R8-A2	CP013197	1.6	25.6	1949
Spiroplasma melliferum IPMB4A	GCA_000328865	1.1	27.5	1001
Spiroplasma monobiae MQ-1	CP025543	0.89	27.8	852
Spiroplasma apis B31	CP006682	1.16	28.3	1039
Spiroplasma clarkii CN-5	CP024870	1.56	29.6	1413
Spiroplasma gladiatoris TG-1	CP038013	1.16	25	1063
Spiroplasma mirum ATCC 29335	CP006720.1	1.13	29.4	1267
Spiroplasma taiwanense CT-1	CP005074	1.08	23.9	1129
Spiroplasma kunkelii CR2-3x	CP010899	1.46	25	1771
Spiroplasma phoeniceum P40	CP031088	1.79	25.3	2268
Spiroplasma alleghenense PLHS-1	CP031376	1.34	29.5	1190
Spiroplasma chrysopicola DF-1	CP005077	1.12	28.8	1050
Spiroplasma corruscae EC-1	CP022535	1.18	25.4	1041
Spiroplasma culicicola AES-1	CP006681	1.18	26.4	1102
Spiroplasma diminutum CUAS-1	CP005076	0.95	25.5	893
Spiroplasma floricola 23-6	CP025057	1.28	24.3	1169
Spiroplasma helicoides TABS-2	CP017015	1.33	26.8	1178
Spiroplasma litorale TN-1	CP012357	1.23	24.9	1150
Spiroplasma sabaudiense Ar-1343	CP006934	1.08	30.2	977
Spiroplasma syrphidicola EA-1	CP005078	1.11	29.2	1038
Spiroplasma turonicum Tab4c	CP012328	1.26	24.2	1122
Spiroplasma eriocheiris DSM 21848	CP011856	1.37	29.8	1259
Spiroplasma tabanidicola TAUS-1	CP046276.1	1.28	25.1	1169
Spiroplasma cantharicola CC-1	CP012622	1.18	25	1051
Spiroplasma atrichopogonis GNAT3597	CP011855	1.16	29.3	1314
Acholeplasma group
Allobaculum stercoricanis DSM 13633	GCA_003550015.1	2.19	37.8	1795
Acholeplasma brassicae 0502	GCA_000967915.1	1.87	38.1	2204
Breznakia blatticola DSM 28867	GCA_004365815	2.46	34.1	2312
Bulleidia extructa W1219	GCA_000177375	1.42	36.3	1440
Erysipelothrix larvae LV19	CP013213	2.5	37.4	2354
Erysipelothrix tonsillarum DSM 14972	GCA_000373785	1.93	36.8	1850
Faecalicoccus pleomorphus DSM 20574	GCA_000420345	2.06	39.1	2070
Faecalitalea cylindroides ATCC 27803	FP929041	1.97	38.8	1952
Holdemanella biformis DSM 3989	GCA_000156655	2.52	34.4	2463
Bacilli
Bacillus cereus ATCC 14579	AE016877	5.41	35.3	5538
Bacillus megaterium NBRC 15308 = ATCC 14581	CP009920	5.34	38.1	5541
Bacillus cellulosilyticus DSM 2522	CP002394	4.68	36.5	4377
Bacillus subtilis subsp. subtilis str. 168	AL009126	4.22	43.5	4536
Bacillus thuringiensis HD-771	CM000747	6.03	34.8	6399
Bacillus cellulosilyticus DSM 2522	CP002394	4.68	36.5	4377
Bacillus pumilus SH-B9	CP011007	3.79	41.6	3887
Bacillus coagulans ATCC 7050	CP009709	3.37	46.9	3405
Bacillus mycoides AH621	CM000719	5.67	35.2	5811

## Sheet: Supplementary Dataset 2
Supplementary Dataset 2. Statistical analysis of key genes for enzymes involved in nucleic acid degradation, transport and catabolism of nucleic acid subcomponents in the genomes of Hujiaoplasma nucleasis zrk29 and Xianfuyuplasma coldseepsis zrk13.
Hujiaoplasma nucleasis zrk29
	Protein	Gene id	Gene numbers
Nucleases	Exonuclease	HF295_00100, HF295_01270, HF295_01395, HF295_03905	4
	Endonuclease	HF295_00305, HF295_00350, HF295_00355, HF295_00360, HF295_00505, HF295_01490, HF295_02835, HF295_04645, HF295_04680, HF295_05650, HF295_05655, HF295_06040, HF295_07235, HF295_07245	14
	Deoxyribonuclease	HF295_02425, HF295_05195	2
	Exodeoxyribonuclease or subunits	HF295_00680, HF295_02215, HF295_02220, HF295_03505	4
	Extracellular ribonuclease Bsn	HF295_02860, HF295_03130, HF295_05415, HF295_06925, HF295_08450	5
	Endoribonuclease	HF295_00270, HF295_01300, HF295_05645	3
	Bifunctional oligoribonuclease and PAP phosphatase NrnA	HF295_05955, HF295_05960	2
Nucleotides conversion to inorganic phosphates and nucleosides	5'-nucleotidase	HF295_01625, HF295_01800	2
Transporters associated with nucleic acid-degradation	Phosphate ABC transporters	HF295_02265, HF295_02270, HF295_02275, HF295_02280, HF295_02285, HF295_05995	6
Nucleobase conversions to 2-deoxy-D-ribose-phosphate	Purine nucleoside phosphorylase	HF295_01665	1
	Pyrimidine-nucleoside phosphorylase	HF295_01815	1
	Cytidine deaminase	HF295_01305, HF295_01445	2
	Adenosine deaminase	HF295_05860	1
2-deoxy-D-ribose-phosphate catabolism	Phosphopentomutase	HF295_01565	1
	Deoxyribose-phosphate aldolase	HF295_01655	1
Purine nucleobase catabolism	Adenine deaminase	HF295_00980	1
	Guanine deaminase	HF295_01010	1
	Xanthine dehydrogenase	HF295_00920, HF295_00925, HF295_00930, HF295_00940, HF295_00965	5
Xianfuyuplasma coldseepsis zrk13
	Protein	Gene id	Gene numbers
Nucleases	Exonuclease	G4Z02_00890, G4Z02_03255, G4Z02_09080	3
	Endonuclease	G4Z02_03405, G4Z02_04925, G4Z02_04945, G4Z02_07995, G4Z02_08040, G4Z02_08945	6
	Deoxyribonuclease	G4Z02_06320	1
	Exodeoxyribonuclease or subunits	G4Z02_02410, G4Z02_07605, G4Z02_07995, G4Z02_08000	4
	Extracellular ribonuclease Bsn	G4Z02_00115, G4Z02_00245	2
	Endoribonuclease	G4Z02_06765, G4Z02_09170	2
	Bifunctional oligoribonuclease and PAP phosphatase NrnA	G4Z02_04170, G4Z02_04175	2
Nucleotides conversion to inorganic phosphates and nucleosides	5'-nucleotidase	G4Z02_00110, G4Z02_00150, G4Z02_04575	3
Transporters associated with nucleic acid-degradation	Phosphate ABC transporters	G4Z02_04190, G4Z02_04195, G4Z02_04200, G4Z02_04205, G4Z02_04210, G4Z02_04135	6
Nucleobase conversions to 2-deoxy-D-ribose-phosphate	Purine nucleoside phosphorylase	G4Z02_05725, G4Z02_08765	2
	Pyrimidine-nucleoside phosphorylase	G4Z02_08700	1
	Cytidine deaminase	G4Z02_09010, G4Z02_09165	2
	Adenosine deaminase	G4Z02_04405, G4Z02_09010	2
2-deoxy-D-ribose-phosphate catabolism	Phosphopentomutase	G4Z02_08870	1
	Deoxyribose-phosphate aldolase	G4Z02_08770	1
Purine nucleobase catabolism	Adenine deaminase	G4Z02_01130	1
	Guanine deaminase	G4Z02_01105	1
	Xanthine dehydrogenase	G4Z02_01135, G4Z02_01145, G4Z02_01170, G4Z02_01180, G4Z02_01190	5
